# Supplementary material for: Analyzing the evolutionary trajectory of technological themes based on the BERTopic model: A case study in the field of artificial intelligence
Source: PLoS One. 2025 Jun 5;20(6):e0324933. doi: 10.1371/journal.pone.0324933 (PMC12140655; doi:10.1371/journal.pone.0324933)
Supplement: S1 Text — https://doi.org/10.6084/m9.figshare.28853663.v1. (XLSX) [file pone.0324933.s001.xlsx]

## Sheet: Sheet1
T1	T2	T3
研究	数据	学习
算法	学习	数据
模型	模型	模型
系统	算法	人工智能
特征	机器	机器
识别	研究	系统
数据	特征	特征
学习	系统	装置
机器	识别	算法
检测	人工智能	训练
模式识别	检测	识别
视觉	视觉	研究
设计	训练	检测
空间	设计	预测
结构	模式识别	深度
控制	预测	视觉
机器人	装置	申请
环境	深度	用户
预测	自动	设备
训练	结构	设计
自动	控制	自动
信号	用户	控制
神经网络	空间	神经网络
测量	环境	环境
实时	机器人	结构
平台	实时	模块
定位	信号	实时
人工智能	平台	平台
缺陷	神经网络	空间
对象	设备	文本
传感器	测量	自然语言处理
表面	定位	对象
用户	模块	模式识别
颜色	对象	服务
装置	传感器	信号
设备	文本	视频
摄像机	自然语言处理	定位
监测	服务	连接
视频	视频	机器人
模块	缺陷	卷积神经网络
计划	路径	创新
路径	创新	监测
像素	监测	传感器
文本	连接	计划
服务	表面	路径
监控	监控	测量
样品	像素	监控
故障诊断	卷积神经网络	终端
自然语言处理	教育	教育
细胞	颜色	服务器
深度	计划	产业
连接	申请	缺陷
指纹	产业	临床
机构	终端	治理
临床	临床	像素
虚拟	服务器	机构
扫描	摄像机	虚拟
运动学	机构	表面
云端	虚拟	处理器
交通	故障诊断	驾驶
加工	样品	扫描
材料	材料	文件
创新	扫描	颜色
人脸识别	处理器	交通
温度	指纹	网路
双目	双目	温度
加速度	驾驶	芯片
移动机器人	交通	材料
时空	加工	云端
药材	温度	时空
教育	细胞	语音识别
网页	人脸识别	加工
驾驶	无人机	人脸识别
色彩	时空	无人机
产业	加速度	点云
词典	词典	指纹
汉语	文件	故障诊断
音乐	点云	游戏
芯片	运动学	第一年
微博	治理	摄像机
网路	卫星	电网
第一年	网路	样品
破坏	板	细胞
电网	情感分析	面部
处理器	游戏	加密
板	语音识别	双目
点云	网页	板
服务器	电网	应用程序
终端	虚拟现实	存储器
网络流量	色彩	卫星
文件	芯片	雷达
评论	雷达	加速度
机器翻译	云端	评论
雷达	评论	词典
地震	微博	情感分析
土壤	社交网络	第三年
水果	第一年	地质
语音识别	地震	地震
养殖	加密	虚拟现实
卫星	移动机器人	音乐
星系	药材	破坏
面部	应用程序	网页
虚拟现实	机器翻译	土壤
水质	土壤	车道
申请	地质	机器翻译
游戏	网络流量	色彩
情感分析	破坏	空调
车道	汉语	网络流量
森林	面部	移动机器人
肌电	存储器	社交网络
燃烧	养殖	森林
混凝土	音乐	养殖
应用程序	第三年	药材
船舶	车道	水质
地质	肌电	恶意软件
无人机	森林	混凝土
治理	船舶	船舶
激光器	水质	电动机
软件缺陷	软件缺陷	微博
加密	水果	运动学
汉字	恶意代码	汉字
社交网络	汉字	汉语
电动机	激光器	燃烧
猪肉	燃烧	恶意代码
第三年	浏览器	肌电
摄食	混凝土	消防
浏览器	空调	聚合物
聚合物	恶意软件	水果
存储器	电动机	虚拟机
消防	虚拟机	浏览器
虚拟机	目标语言	谣言
钢筋	航班	源语言
星点	聚合物	激光器
恶意软件	源语言	专利申请
专利申请	奶牛	目标语言
航班	猪肉	钢筋
空调	消防	软件缺陷
越南语	摄食	专利技术
恶意代码	谣言	越南语
目标语言	星点	航班
源语言	专利申请	摄食
地理知识	越南语	城市群
专利技术	地理知识	奶牛
卷积神经网络	专利技术	wifi
	url	url
	城市群	星系
	钢筋	猪栏
	猪栏	5g
	wifi	android
	星系	猪肉
