# Supplementary material for: Analyzing the evolutionary trajectory of technological themes based on the BERTopic model: A case study in the field of artificial intelligence
Source: PLoS One. 2025 Jun 5;20(6):e0324933. doi: 10.1371/journal.pone.0324933 (PMC12140655; doi:10.1371/journal.pone.0324933)
Supplement: S2 Text — https://doi.org/10.6084/m9.figshare.28853633.v1. (TXT) [file pone.0324933.s002.txt]

人工智能
临床
驾驶
运动学
语音识别
颜色
指纹
人脸识别
地震
神经网络
摄像机
土壤
情感分析
加密
无人机
肌电
温度
汉语
sub
云端
恶意代码
社交网络
计划
虚拟
控制
wifi
奶牛
卫星
连接
时空
5g
养殖
机器翻译
处理器
android
混凝土
消防
网页
色彩
专利技术
故障诊断
交通
机器
设计
信号
样品
面部
地质
深度
词典
船舶
空调
越南语
表面
材料
平台
软件缺陷
第一年
虚拟现实
激光器
定位
猪肉
雷达
板
地理知识
服务
摄食
源语言
芯片
钢筋
视频
文件
空间
产业
创新
细胞
游戏
车道
路径
音乐
卷积神经网络
预测
微博
网络流量
航班
模式识别
燃烧
自然语言处理
训练
缺陷
评论
研究
对象
加工
测量
设备
猪栏
星点
机构
环境
教育
水质
目标语言
监控
存储器
检测
结构
实时
url
像素
机器人
治理
模型
电网
自动
点云
移动机器人
申请
用户
水果
药材
识别
双目
特征
学习
系统
加速度
数据
汉字
聚合物
视觉
服务器
恶意软件
谣言
第三年
虚拟机
电动机
扫描
终端
pet
星系
装置
城市群
网路
监测
文本
传感器
模块
应用程序
破坏
森林
浏览器
算法
专利申请
